# Supplementary material for: Mining Candidate Genes and Identifying Risk Factors for Leg Disease in Broilers: A Mendelian Randomization Study
Source: Int J Mol Sci. 2024 Aug 15;25(16):8890. doi: 10.3390/ijms25168890 (PMC11354539; doi:10.3390/ijms25168890)
Supplement: Supplementary file 1 [file ijms-25-08890-s001.zip]

Archive with 2 entries (2 files):
- Supplementary figure.pdf
- Supplementary tables.xls
