# Supplementary material for: Mining Candidate Genes and Identifying Risk Factors for Leg Disease in Broilers: A Mendelian Randomization Study
Source: Int J Mol Sci. 2024 Aug 15;25(16):8890. doi: 10.3390/ijms25168890 (PMC11354539; doi:10.3390/ijms25168890)
Supplement: Supplementary file 1 [file ijms-25-08890-s001.zip › Supplementary tables.xls]

## Sheet: Table S1
	Supplementary Table 1 Detailed information on LD significant SNPs
	Chr	SNP	Position	MAF	Beta	Se	P_wald	PVE/%	Candidate gene
	1	1_55617904	55617904	0.26	-0.34	0.073	3.83e-06	1.7	MYBPC1
	2	2_46530750	46530750	0.27	0.29	0.061	2.35e-06	1.77	ELMO1
	2	2_46531893	46531893	0.28	0.28	0.06	3.33e-06	1.72	ELMO1
	2	2_46531922	46531922	0.28	0.28	0.06	3.79e-06	1.7	ELMO1
	2	2_46533414	46533414	0.34	0.26	0.057	3.94e-06	1.7	ELMO1
	2	2_46536370	46536370	0.28	0.28	0.059	2.82e-06	1.75	ELMO1
	2	2_46536631	46536631	0.33	0.27	0.057	3.41e-06	1.72	ELMO1
	2	2_46556235	46556235	0.43	0.26	0.057	3.7e-06	1.7	ELMO1
	2	2_46557345	46557345	0.32	0.26	0.057	3.58e-06	1.71	ELMO1
	2	2_46564170	46564170	0.31	0.28	0.058	9.41e-07	1.91	ELMO1
	3	3_65575230	65575230	0.41	-0.36	0.067	1.12e-07	2.26	lncRNA
	3	3_97501006	97501006	0.24	0.3	0.064	3.58e-06	1.71	lncRNA
	3	3_97508260	97508260	0.34	0.28	0.06	3.02e-06	1.74	lncRNA
	3	3_97609990	97609990	0.34	0.3	0.061	9.02e-07	1.95	lncRNA
	3	3_97624841	97624841	0.34	0.28	0.059	1.78e-06	1.81	lncRNA
	3	3_97624887	97624887	0.34	0.28	0.059	2.09e-06	1.79	lncRNA
	3	3_97628825	97628825	0.43	-0.29	0.061	1.69e-06	1.82	lncRNA
	3	3_97629177	97629177	0.34	0.29	0.058	8.91e-07	1.92	lncRNA
	3	3_97637325	97637325	0.32	-0.32	0.069	2.96e-06	1.74	lncRNA
	11	11_16338918	16338918	0.4	-0.3	0.064	1.91e-06	1.81	CDH13
	11	11_16339572	16339572	0.3	-0.35	0.072	1.62e-06	1.83	CDH13
	14	14_6380142	6380142	0.27	0.3	0.064	3.68e-06	1.71	CHTF18
	14	14_6385531	6385531	0.26	0.31	0.064	8.35e-07	1.93	CHTF18
	14	14_6408333	6408333	0.4	0.27	0.057	2.86e-06	1.74	MSLN

## Sheet: Table S2
	Supplementary Table 2 Effective IVs for bone traits and serum indicators
	Outcome	Exposure	Chr.exposure	SNP	Position	Allele1.exposure	Allele0.exposure	MAF.exposure	Beta.exposure	Se.exposure	P_value.exposure	F
	LD	BS	12	12_3238649	3238649	G	A	0.131	-64.2506	13.6618	5.32e-06	21.6149
			12	12_3350629	3350629	A	T	0.146	-58.1146	12.4175	5.88e-06	22.0789
			12	12_3498070	3498070	G	T	0.249	-50.5819	10.4855	3.14e-06	28.7824
		BMD	1	1_34616365	34616365	G	C	0.311	-0.796141	0.164686	3e-06	21.8332
			1	1_58242385	58242385	A	G	0.111	-1.20368	0.244141	1.96e-06	24.0032
			1	1_58421479	58421479	G	A	0.118	-1.22609	0.225486	1.88e-07	21.6456
			1	1_59030933	59030933	T	C	0.171	-1.03219	0.205632	1.31e-06	21.4732
			1	1_62198835	62198835	G	A	0.113	-1.25568	0.255846	2.16e-06	23.2459
			1	1_68954285	68954285	G	A	0.08	-1.42139	0.283425	1.34e-06	23.2412
			1	1_77720483	77720483	A	G	0.109	-1.16203	0.235814	1.98e-06	21.3361
			1	1_92586771	92586771	T	A	0.193	-1.0346	0.200399	6.82e-07	22.0302
			1	1_106086867	106086867	A	G	0.126	-1.11913	0.239603	6.12e-06	23.1035
			1	1_106876373	106876373	C	T	0.12	-1.11981	0.235679	4.31e-06	24.0297
			1	1_133412920	133412920	C	G	0.254	-0.898196	0.174661	7.48e-07	29.229
			1	1_186188889	186188889	C	T	0.111	-1.21889	0.246436	1.82e-06	24.9086
			2	2_30809381	30809381	G	A	0.137	-1.17267	0.22766	7.19e-07	23.8128
			2	2_85617679	85617679	C	T	0.274	-0.948167	0.170669	1.07e-07	24.8634
			2	2_135503249	135503249	T	G	0.18	-1.06235	0.218001	2.53e-06	24.005
			3	3_33031143	33031143	G	C	0.124	-1.04956	0.217585	3.14e-06	26.3488
			3	3_33084214	33084214	A	C	0.117	-1.25957	0.232602	2.09e-07	21.5668
			3	3_82772594	82772594	T	A	0.123	-1.19121	0.221884	2.6e-07	22.3179
			4	4_29351515	29351515	C	T	0.146	-1.01276	0.219965	8.14e-06	26.1433
			4	4_46009317	46009317	T	A	0.123	-1.10604	0.240473	8.3e-06	24.1842
			4	4_59742250	59742250	C	T	0.157	-0.973849	0.202975	3.52e-06	26.2295
			4	4_78069634	78069634	C	T	0.08	-1.68669	0.269487	3.12e-09	30.5117
			4	4_78255910	78255910	T	C	0.086	-1.56996	0.266775	2.1e-08	23.4761
			4	4_78401061	78401061	T	C	0.094	-1.44649	0.256682	7.23e-08	23.0019
			4	4_78460138	78460138	C	A	0.1	-1.38738	0.252609	1.45e-07	28.9884
			4	4_79364248	79364248	A	G	0.087	-1.26548	0.275141	8.31e-06	28.4928
			4	4_83361355	83361355	A	G	0.08	-1.59323	0.294463	2.13e-07	20.9564
			5	5_37721484	37721484	T	C	0.231	-0.813402	0.175028	6.77e-06	20.9132
			5	5_55558135	55558135	G	A	0.12	-1.28488	0.251454	8.69e-07	22.7566
			6	6_8738572	8738572	G	A	0.183	-0.962469	0.19647	2.25e-06	38.7261
			6	6_26957551	26957551	T	G	0.129	-1.18571	0.224758	4.04e-07	34.237
			6	6_27593411	27593411	T	G	0.117	-1.17091	0.248306	5.04e-06	31.3942
			6	6_28206200	28206200	A	G	0.149	-1.18463	0.229075	6.55e-07	29.8196
			6	6_28287701	28287701	G	A	0.115	-1.31227	0.25157	5.32e-07	20.9125
			7	7_5795054	5795054	T	G	0.127	-1.22408	0.253582	3.1e-06	28.9403
			11	11_1577034	1577034	C	T	0.126	-1.14779	0.238537	3.31e-06	21.3503
			12	12_3761631	3761631	G	C	0.097	-1.36052	0.267898	1e-06	25.8116
			12	12_4058787	4058787	G	A	0.131	-1.14109	0.214899	3.44e-07	23.7241
			12	12_4546352	4546352	A	G	0.094	-1.52315	0.260037	2.41e-08	27.5125
			12	12_5502334	5502334	T	C	0.16	-1.02082	0.204061	1.42e-06	21.9827
			12	12_9545777	9545777	A	G	0.091	-1.40479	0.250195	7.99e-08	26.4373
			12	12_9678135	9678135	C	A	0.086	-1.3803	0.246533	8.64e-08	26.8991
			12	12_16472093	16472093	T	C	0.12	-1.21036	0.231578	5.07e-07	23.0351
			15	15_10342370	10342370	A	G	0.146	-1.08753	0.236176	8.12e-06	22.8887
			18	18_4832556	4832556	A	T	0.269	-0.844729	0.177197	4.03e-06	25.4966
			20	20_173856	173856	G	A	0.186	-1.03111	0.219808	5.61e-06	27.8726
			26	26_2687846	2687846	T	C	0.177	-0.940703	0.192882	2.48e-06	33.9174
		TBW	2	2_22650055	22650055	A	G	0.229	1.93996	0.403861	3.43e-06	24.7394
			4	4_17931229	17931229	G	A	0.263	1.61826	0.352131	8.44e-06	31.1655
			10	10_6864887	6864887	T	G	0.17	2.00048	0.437601	9.35e-06	30.9886
			17	17_7696518	7696518	T	C	0.363	1.61729	0.353627	9.28e-06	27.0051
		TBL	1	1_140055908	140055908	A	G	0.134	5.15282	1.08255	4.16e-06	20.9614
			3	3_47474268	47474268	G	A	0.48	3.43084	0.747408	8.63e-06	22.4663
			5	5_55444457	55444457	C	A	0.175	-4.95149	1.03029	3.4e-06	21.7538
			5	5_55525016	55525016	A	G	0.126	-5.75451	1.13773	1.1e-06	23.5143
			6	6_2972300	2972300	G	A	0.181	-4.80565	0.931577	6.95e-07	21.8648
		TBD	1	1_81865895	81865895	C	T	0.113	-1.46749	0.291297	1.21e-06	21.6526
			1	1_92783220	92783220	G	A	0.275	-1.02837	0.210756	2.46e-06	23.005
			1	1_93031583	93031583	A	G	0.117	-1.67355	0.327195	8.49e-07	25.0892
			1	1_107513453	107513453	T	C	0.12	-1.40361	0.290283	2.99e-06	23.5368
			1	1_112029628	112029628	A	T	0.094	-1.59145	0.335311	4.41e-06	25.8626
			1	1_131127628	131127628	T	C	0.18	-1.18154	0.243927	2.88e-06	23.113
			2	2_60969185	60969185	T	C	0.089	-1.59196	0.343475	7.14e-06	22.2688
			2	2_126417882	126417882	T	C	0.129	-1.42765	0.291448	2.26e-06	23.1946
			3	3_15795617	15795617	G	A	0.089	-1.70659	0.336519	1.04e-06	21.2364
			3	3_79664535	79664535	A	G	0.167	-1.12659	0.243615	7.46e-06	23.7206
			3	3_103021000	103021000	G	T	0.161	-1.20429	0.245199	2.13e-06	25.4243
			6	6_12569567	12569567	C	T	0.129	-1.30229	0.268195	2.73e-06	21.1413
			6	6_31372836	31372836	T	C	0.209	-1.12748	0.246458	9.22e-06	23.8469
			7	7_12165105	12165105	A	G	0.191	-1.10895	0.24199	8.92e-06	23.3087
			9	9_15784641	15784641	C	T	0.149	-1.31469	0.273078	3.27e-06	20.689
			10	10_16811586	16811586	G	T	0.126	-1.63503	0.2827	3.49e-08	20.7606
			10	10_18470597	18470597	C	A	0.117	-1.4724	0.318863	7.68e-06	22.9129
			10	10_19407696	19407696	T	C	0.137	-1.31331	0.284201	7.57e-06	33.068
			12	12_9432787	9432787	A	G	0.106	-1.46654	0.305481	3.48e-06	21.079
		Ash Ca	1	1_28288804	28288804	C	T	0.107	-1.09397	0.233956	5.98e-06	21.1102
			1	1_28845674	28845674	G	A	0.22	-0.8066	0.170677	4.82e-06	22.7838
			1	1_80365288	80365288	T	C	0.22	0.887084	0.164401	2.29e-07	22.3978
			1	1_80486228	80486228	G	A	0.211	0.839597	0.178655	5.4e-06	20.8302
			2	2_68508603	68508603	T	A	0.289	0.78028	0.158351	1.98e-06	22.8328
			4	4_90480320	90480320	T	C	0.243	0.800291	0.171028	5.9e-06	25.2901
			6	6_31924643	31924643	G	T	0.189	-0.788022	0.169081	6.39e-06	26.3072
			6	6_32026637	32026637	A	G	0.236	-0.829094	0.170976	2.81e-06	22.8102
		Ash P	1	1_80365288	80365288	T	C	0.22	0.350307	0.0722477	2.81e-06	20.8784
			6	6_32402233	32402233	G	A	0.161	-0.389029	0.0837392	6.81e-06	20.6594
			6	6_32467222	32467222	G	T	0.134	0.430612	0.0912182	4.93e-06	20.6772
		Ca	2	2_920345	920345	T	C	0.396	-0.586516	0.1134	5.37e-07	24.0202
			2	2_1097194	1097194	C	T	0.343	-0.610617	0.127651	3.23e-06	23.7213
			2	2_2438175	2438175	A	G	0.086	1.08796	0.216932	1.12e-06	27.1211
			3	3_42235909	42235909	T	A	0.308	0.655244	0.131314	1.26e-06	23.6493
			3	3_44190537	44190537	A	T	0.301	-0.637454	0.126172	9.44e-07	25.0235
			6	6_31219645	31219645	G	A	0.401	-0.585748	0.124224	4.38e-06	21.2743
			7	7_20112417	20112417	G	A	0.278	0.6659	0.134619	1.54e-06	23.3441
			7	7_20593402	20593402	C	T	0.106	0.891435	0.188493	4.12e-06	26.2262
			17	17_1492274	1492274	G	A	0.32	-0.751827	0.134102	6.42e-08	21.6291
			17	17_1543641	1543641	A	C	0.376	-0.596954	0.131774	9.86e-06	22.9269
			17	17_1810692	1810692	T	A	0.294	-0.6729	0.129102	4.44e-07	21.3533
			17	17_1887164	1887164	T	A	0.332	0.598672	0.125233	3.28e-06	23.8972
			17	17_2150802	2150802	T	C	0.22	-0.724827	0.136722	2.89e-07	30.4374
		P	1	1_65327557	65327557	C	T	0.187	0.737406	0.161546	8.49e-06	22.0926
			2	2_42006634	42006634	A	G	0.263	0.673156	0.140492	3.12e-06	22.8304
			2	2_42067300	42067300	C	T	0.206	0.825089	0.16115	6.87e-07	23.8959
			2	2_42464165	42464165	T	C	0.373	0.640197	0.129959	1.69e-06	21.1494
			2	2_42540324	42540324	G	A	0.407	-0.586138	0.125677	5.5e-06	26.7189
			2	2_43003630	43003630	T	C	0.131	-0.859074	0.179235	3.1e-06	23.3673
			2	2_43125555	43125555	C	T	0.299	-0.628062	0.137056	7.86e-06	20.5519
			6	6_18427541	18427541	A	G	0.4	0.572007	0.126202	9.76e-06	22.5321
			6	6_19301986	19301986	C	T	0.325	0.584812	0.126349	6.43e-06	28.1235
			7	7_20575771	20575771	C	A	0.142	0.841463	0.181909	6.51e-06	20.9954
			17	17_1492274	1492274	G	A	0.32	-0.739596	0.140904	3.72e-07	21.7846
			17	17_1548203	1548203	G	C	0.364	-0.649524	0.136234	3.47e-06	22.9364
			17	17_2150802	2150802	T	C	0.22	-0.691158	0.145109	3.54e-06	22.6679
			17	17_6951074	6951074	C	T	0.404	-0.555857	0.120647	7.05e-06	24.9174
			17	17_7021451	7021451	C	T	0.386	-0.593565	0.120896	1.82e-06	21.0962
		ALP	1	1_29278100	29278100	G	C	0.178	26.3134	5.3438	1.71e-06	20.6366
			1	1_54392713	54392713	T	C	0.116	31.3225	5.98637	4.03e-07	21.5134
			1	1_65312643	65312643	G	A	0.272	20.4193	4.34633	4.73e-06	24.2399
			1	1_125731866	125731866	C	G	0.301	21.7359	4.29364	9e-07	22.157
			2	2_12139445	12139445	T	C	0.19	25.7963	5.2797	2.03e-06	20.8416
			2	2_12317080	12317080	T	C	0.187	25.052	5.13328	2.09e-06	20.3303
			2	2_12403785	12403785	A	G	0.194	26.8836	5.12802	3.84e-07	26.9127
			2	2_45976311	45976311	G	A	0.158	25.3016	5.45986	6.27e-06	22.6391
			2	2_67515449	67515449	G	T	0.474	19.3011	3.97607	2.35e-06	21.0757
			2	2_67614155	67614155	T	C	0.353	22.3595	4.34566	6.1e-07	21.2093
			2	2_67883576	67883576	A	G	0.432	-18.2756	3.93619	6.03e-06	20.6348
			3	3_39977296	39977296	T	C	0.154	22.7551	4.89239	5.82e-06	20.7102
			3	3_96723511	96723511	G	A	0.322	-20.6495	4.31977	3.28e-06	20.3415
			7	7_17378311	17378311	C	T	0.214	-24.3734	4.96267	1.81e-06	23.8727
			9	9_15713005	15713005	G	A	0.227	25.4096	4.89271	4.85e-07	26.6811
			9	9_15784641	15784641	C	T	0.147	28.2959	5.64622	1.14e-06	22.6557
			13	13_4029755	4029755	C	T	0.123	28.3406	5.95818	3.65e-06	23.0192
			13	13_15378484	15378484	C	G	0.195	22.2809	4.84637	7.36e-06	23.766
			19	19_6137378	6137378	A	G	0.129	29.8801	5.62268	2.72e-07	20.7394
		OPG	1	1_191784068	191784068	A	T	0.332	23.0277	4.99252	6.9e-06	22.7582
			1	1_191845631	191845631	T	A	0.279	23.6727	5.11618	6.47e-06	20.8033
			3	3_82422129	82422129	C	T	0.222	27.1417	5.71859	3.82e-06	21.4186
			8	8_16598515	16598515	A	G	0.117	37.4289	7.22678	5.19e-07	20.6308
			17	17_5587712	5587712	A	G	0.418	22.3866	4.56034	1.83e-06	22.4743

## Sheet: Table S3
	Supplementary Table 3 MR bone traits and serum indicators to LD
	Exposures	N	Methods	Estimate	OR (95% CI)	P	Qhet (pval)	Egger_intercept (pval)
	BS	3	MR Egger	-0.00650904	0.994 (0.981, 1.006)	0.486935	0.624473	0.508545
			Weighted median	-0.000420766	1.000 (0.999, 1.000)	0.249786
			Inverse variance weighted	-0.000435492	1.000 (0.999, 1.000)	0.17819
			Simple mode	-0.00160236	0.998 (0.997, 1.000)	0.173312
			Weighted mode	-0.000345055	1.000 (0.999, 1.000)	0.407671
	BMD	47	MR Egger	-0.016739	0.983 (0.949, 1.019)	0.356083	0.986067	0.780408
			Weighted median	-0.00828436	0.992 (0.984, 0.999)	0.0331313
			Inverse variance weighted	-0.011758	0.988 (0.983, 0.993)	<0.001
			Simple mode	-0.027497	0.973 (0.962, 0.984)	<0.001
			Weighted mode	-0.00910667	0.991 (0.985, 0.997)	0.00416355
	TBW	4	MR Egger	-0.158705	0.853 (0.699, 1.041)	0.258961	0.856545	0.257949
			Weighted median	0.000474098	1.000 (1.000, 1.001)	0.333045
			Inverse variance weighted	0.000480348	1.000 (1.000, 1.001)	0.265561
			Simple mode	0.00706286	1.007 (0.996, 1.019)	0.312295
			Weighted mode	0.000491914	1.000 (1.000, 1.001)	0.368437
	TBL	5	MR Egger	-0.0131993	0.987 (0.961, 1.013)	0.396405	0.49351	0.419159
			Weighted median	-0.000797419	0.999 (0.998, 1.000)	0.220589
			Inverse variance weighted	-0.000718133	0.999 (0.998, 1.000)	0.188822
			Simple mode	-0.00110031	0.999 (0.997, 1.001)	0.261694
			Weighted mode	-0.000848478	0.999 (0.998, 1.000)	0.216743
	TBD	19	MR Egger	0.0140682	1.014 (0.934, 1.101)	0.742029	0.955632	0.490918
			Weighted median	-0.0115027	0.989 (0.976, 1.001)	0.0676386
			Inverse variance weighted	-0.0153389	0.985 (0.975, 0.994)	0.00153032
			Simple mode	-0.0374754	0.963 (0.941, 0.986)	0.00605078
			Weighted mode	-0.00994963	0.990 (0.979, 1.001)	0.0926395
	Ash Ca	8	MR Egger	-0.196363	0.822 (0.460, 1.468)	0.531718	0.405341	0.491078
			Weighted median	0.029271	1.030 (0.984, 1.078)	0.208492
			Inverse variance weighted	0.0202528	1.020 (0.985, 1.057)	0.256711
			Simple mode	0.0367571	1.037 (0.972, 1.107)	0.304598
			Weighted mode	0.0290881	1.030 (0.989, 1.072)	0.202088
	Ash P	3	MR Egger	0.084712	1.088 (0.105, 11.246)	0.954814	0.1797	0.994132
			Weighted median	0.127791	1.136 (0.922, 1.401)	0.231095
			Inverse variance weighted	0.0956408	1.100 (0.927, 1.306)	0.273374
			Simple mode	0.128226	1.137 (0.916, 1.411)	0.365266
			Weighted mode	0.128226	1.137 (0.926, 1.395)	0.345003
	Ca	13	MR Egger	-0.175472	0.839 (0.590, 1.194)	0.350502	0.384298	0.381714
			Weighted median	-0.0142842	0.986 (0.920, 1.057)	0.686576
			Inverse variance weighted	-0.0133373	0.987 (0.936, 1.040)	0.618687
			Simple mode	-0.0276688	0.973 (0.851, 1.111)	0.691296
			Weighted mode	-0.0191025	0.981 (0.858, 1.122)	0.784838
	P	15	MR Egger	0.0109247	1.011 (0.708, 1.443)	0.952952	0.72556	0.98998
			Weighted median	0.00768505	1.008 (0.945, 1.075)	0.814724
			Inverse variance weighted	0.0132285	1.013 (0.966, 1.063)	0.589876
			Simple mode	0.0241832	1.024 (0.911, 1.152)	0.691458
			Weighted mode	0.0213027	1.022 (0.914, 1.142)	0.713233
	ALP	19	MR Egger	-0.00394633	0.996 (0.983, 1.009)	0.560637	0.0119062	0.688915
			Weighted median	-0.000643019	0.999 (0.997, 1.001)	0.55559
			Inverse variance weighted	-0.00126657	0.999 (0.997, 1.001)	0.173135
			Simple mode	-0.00221261	0.998 (0.993, 1.002)	0.356133
			Weighted mode	-0.000646551	0.999 (0.995, 1.004)	0.768094
	OPG	5	MR Egger	-0.00291804	0.997 (0.984, 1.010)	0.691958	0.709371	0.69939
			Weighted median	-0.000666572	0.999 (0.997, 1.002)	0.632207
			Inverse variance weighted	-0.000117416	1.000 (0.998, 1.002)	0.917551
			Simple mode	-0.00103455	0.999 (0.995, 1.003)	0.61483
			Weighted mode	-0.00109263	0.999 (0.995, 1.003)	0.599716
